# Supplementary material for: Transposon mutagenesis of Rickettsia felis sca1 confers a distinct phenotype during flea infection
Source: PLoS Pathog. 2022 Dec 21;18(12):e1011045. doi: 10.1371/journal.ppat.1011045 (PMC9815595; doi:10.1371/journal.ppat.1011045)
Supplement: S1 Data — (XLSX) [file ppat.1011045.s005.xlsx]

## Sheet: in vitro growth curves
dpi	R. felis WT									RfChlox A2
1	0.787	0.673	0.621	1.58	1.74	1.67	1.89	2.01	1.91	1.12	1.15	1.19	2.13	1.85	1.6	2.29	2.61	3.31
3	2.62	4.08	4.06	2.07	2.03	1.94	7.74	8.43	6.69	6.89	5.26	4.97	23.4	26.7	23.1	20.6	24.1	23.6
5	14.4	20.5	18.9	5.09	4.68	5.02	29.4	34.9	30.7	43.8	41.9	31.5	37.4	39.7	39.8	50.1	58.7	47.5
7	35.1	41.1	32.9	12.3	12.2	10.8	63.3	72.2	64.1	153	46.7	40.4	36.5	90.5	130	167	128	181
fold change of total Rickettsia

## Sheet: Blood isolation data
dpi	R. felis WT						RfChlox A2
1	1.08	1.11	0.969	0.962	0.975	0.779	1.06	0.892	0.976	0.841	0.904	0.876
3	1	0.814	0.675	0.565	0.617	0.616	1.14	0.988	1.23	0.656	0.684	0.681
5	1.91	1.36	1.42	0.73	0.6	0.633	4.26	4.07	3.65	0.7	0.984	0.909
7	7.53	6.22	7.6	1.61	1.48	1.94	10.1	13.3	10.6	1.52	1.92	1.6
fold change of total Rickettsia

## Sheet: Flea infection (high dose)
dpe	R. felis WT																				RfChloxA2
2	2620	326000	3420000	1490	419	187	71900	0	1160	211	6620	17200	5460	0	16800	37000	1120	486	6420	13200	93200	3060000	2440	618000	240000	58.6	6400	135	5640	2410	3610	4320	22600	19400	268000	74400	173	3310	2160	1190
7	97800	366000	229000	14400	109000	11200	8530	18400	5090	151	331000	36300	0.326	905000	0	3490	21800	1880	509	9090	187	8380	5260	8160	1340	0	4420	360	0	2690	24300	912	18200	0	1410	2780	552	2450	1550	1360
14	241000	46700	377000	1520000	3800000	19400	0	19800	38600	0	2120000	164000	694000	758	845000	136000	2000000	2910000	125000	194000	3260	2560	99.8	0	39100	4940	8100	1120	5890	0	18300	4520	33700	774	0	522	824	1210	3250	13200
21	1310000	20500	1020000	1550000	46600	6250000	122000	2350000	0	721000	4780000	5690000	6150000	454000	4440000	532000	17600	72900	8110000	73000	51900	68700	6300	109000	23300	27200	8390	17600	20700	13900	7160	0	28400	178000	133000	24200	0	6650	17600	32000
28	4920000	2720000	4780000	44000000	0	878000	53800	7400000	2390000	4010000	0	4360000	20200000	6530000	10200000	12700000	3410000	0	8250000	2630000	226000	207000	743000	78600	465000	0	1350	2840	952	359000	545000	17800	11500000	126000	409000	2920	370000	68.8	821	2170

## Sheet: Flea feces (high dose)
dpe	R. felis WT		RfChlox A2
7	36.41	61.81	106.2	5.58
14	828.47	212.04	35.33	28.74
21	5871.1	4048.25	86.83	82.15
28	6881.51	5757.53	520.58	1866.47

## Sheet: Flea infection (low dose)
dpe	R. felis WT
2	35.3	0	0	0	0	270	893	444	0	0	31	268	210	1060	0	38700	0	0	1270	59.8	0	647	190	0	100	295	0	0	0	167	64.1	564	0	0	0	94.7	118	43.3	0	25.2	0	530	1650	1490	2550	486	0	0	0
7	116000	138000	0	0	19300	0	3180	0	1290	12100	0	0	0	0	0	0	0	0	0	13100	6210	8480	0	73200	279000	0	0	0	2260000	159000	156	0	0	0	0	184000	0	0	45200	0	6990	0	0	354	0	0	8870	0	10800
14	560000	1650000	2040000	0	0	0	0	109000	528000	0	0	0	0	0	0	0	0	0	113000	0	0	0	0	61500	288000	3200000	118000	0	28700	0	16900	0	2960000	0	0	147000	0	0	37400	0	0	0	1890000	0	0	0	0	255000	0
21	1960000	0	8370000	0	0	577000	0	2040000	0	0	0	0	0	0	0	0	0	0	0	0	5100000	0	3130000	5890000	1940000	0	0	8130000	0	0	6040000	0	0	0	200000	0	0	0	0	0	8590000	0	1280000	0	8750000	0	0	1220000	0
28	4000000	0	57400	0	1180000	0	0	0	0	2830000	0	0	1640000	2730000	0	2110000	7390000	113	0	0	15600000	2090000	4300000	4040000	4690000	0	138	63.4	0	0	0	0	1360000	186000	6870000	0	0	0	0	0	0	0	0	0	0	0	0	0	8950000
[truncated: 191 more columns]

## Sheet: Flea feces (low dose)
dpe	R. felis WT			RfChlox A2
7	214.95	63.19	236.93	0	0	0
14	32.76	161.91	223.39	0	0	0
21	188.76	1175.94	1760.29	0	0	0
28	1906.81	5187.39	10178.4	0	0	0

## Sheet: Cell association
Minutes	WT																				A2
10	8.5	7.7	11.3	12.1	7.7	7.9	6.8	7.8	5	8.4	21.9	18.5	14.6	16	13.2	15.9	13.4	14.4	13.8	13.9	3.6	5.5	2.2	3	2.5	3.2	2.9	2.8	2.5	1.8	2.9	4.8	3.2	4.7	9.6	9.2	9	7.7	8	4.3
20	4	2.7	6.1	7.2	1.5	4.9	6.9	4.3	2.8	4.1	3.5	10.2	7.1	15.7	14	23.1	25	22.2	18.4	17.3	3.6	1.7	1.8	1	1.6	1	3.3	0.7	2.4	4.1	12.2	13.5	6	7.8	11.1	10.7	7.4	9.3	1.8	0.7
30	2.3	6.4	1.9	2.7	3.3	3.8	1.6	1	3	0	13.7	10.9	6.7	13	20.4	21.5	25.1	22	12.5	12.8	6.3	1.7	4	2.4	4.2	1.5	2.1	1.8	1.7	3.1	10.6	5.7	4.9	5.2	8	6.5	5.6	3.8	7.1	11.3
WT																					RfChlox A2
#Nuclei	# Rickettsia																				#Nuclei	# Rickettsia
480	0.0854167																				685	0.0364964
491	0.0773931																				642	0.0545171
494	0.11336																				683	0.0219619
538	0.120818																				528	0.030303
470	0.0765957																				642	0.0249221
557	0.0789946																				625	0.032
544	0.0680147																				647	0.0293663
630	0.0777778																				690	0.0275362
557	0.0502693																				558	0.0250896
534	0.0842697																				600	0.0183333
400	0.218801																				303	0.029148
480	0.185393																				236	0.0477816
426	0.145985																				435	0.0322581
346	0.16036																				520	0.0474517
339	0.13198																				627	0.0961924
553	0.158678																				521	0.0915842
462	0.134251																				275	0.0898876
162	0.144462																				570	0.0767635
356	0.13828																				250	0.0796646
515	0.138596																				221	0.0428571
301	0.04																				334	0.0363036
298	0.0270833																				752	0.0169492
470	0.0610329																				596	0.0183908
296	0.0722543																				506	0.00961538
271	0.0147493																				408	0.015949
344	0.0488246																				535	0.00959693
368	0.0692641																				428	0.0327273
382	0.0432099																				399	0.00701754
398	0.0280899																				353	0.024
271	0.0407767																				320	0.040724
617	0.035461																				446	0.122137
534	0.102041																				586	0.134615
548	0.070922																				496	0.06
555	0.156977																				569	0.0775862
591	0.139623																				499	0.111111
605	0.231343																				404	0.107143
581	0.25																				445	0.0738636
623	0.222222																				482	0.0925926
593	0.183801																				477	0.0184697
570	0.172956																				560	0.00701754
282	0.0232558																				131	0.0628743
343	0.0637584																				104	0.0172872
423	0.0191489																				150	0.0402685
172	0.027027																				116	0.0237154
265	0.0332103																				117	0.0416667
268	0.0377907																				112	0.0149533
328	0.0163043																				176	0.021028
243	0.0104712																				162	0.0175439
321	0.0301508																				379	0.0169972
318	0																				570	0.03125
329	0.136778																				435	0.105747
304	0.108553																				649	0.0570108
330	0.0666667																				730	0.0493151
330	0.130303																				638	0.0517241
313	0.204473																				463	0.0799136
311	0.215434																				387	0.0645995
211	0.251185																				551	0.0562613
245	0.220408																				795	0.0377358
319	0.125392																				422	0.07109
329	0.12766																				231	0.112554
t.test of # cells between treatments
0.298473	10min
0.618357	20min
0.217625	30min

## Sheet: Internalization
Minutes	WT																				A2
10	35	30	16	19	27	20	24	16	42	24	73	37	44	32	41	30	45	42	30	39	42	33	53	30	47	35	50	32	39	39	50	30	33	40	24	36	20	21	21	23
20	64	50	26	44	80	27	24	63	64	49	73	55	67	51	66	54	53	61	64	60	31	56	53	50	29	44	47	64	60	44	48	42	73	53	50	48	72	67	79	88
30	61	34	59	53	61	50	70	71	59	100	61	72	85	71	60	55	49	62	63	63	36	65	41	40	45	60	61	65	68	44	57	59	69	67	60	63	62	68	66	42

## Sheet: Cofeeding-donor loads per flea
R. felis WT	R. felis sca1
6810000	0
866000	5290
62100	14400
1650000	5230
2330000	4140
7230	621
354000	685
66.5	1230
27800	58.9
558000000	0
9210	1620
2700	654
47800	9650
127000	5680
99500	2450
0	55
1180000	28.7
0	0
31800	414
1020000	0
10000	271
102000	369
1920000	1370
1870000	2270
631000	5420
0	379
0	0
0	641
0	0
587000	0
